# Supplementary material for: Randomized nutrient bar supplementation improves exercise-associated changes in plasma metabolome in adolescents and adult family members at cardiometabolic risk
Source: PLoS One. 2020 Oct 20;15(10):e0240437. doi: 10.1371/journal.pone.0240437 (PMC7575082; doi:10.1371/journal.pone.0240437)
Supplement: S1 Data — (XLS) [file pone.0240437.s004.xls]

## Sheet: SUMMER_TRIAL_DATA_ORIGINAL_FINA
Study ID	Time_pt	GROUP	age_group	sex	Ageyr	Ethnicity	Race	Smoker	Allergies	Medications	FmHxCa	FmHxStroke	FmHXCVD	FmHxT2DM	GrpAttendance	PA	Wt	HT	WCmean	BMI	WHtR	SBP	DBP	HR	Tchol	Tg	HDL	LDL	Adipo	FBG	INS	HOMA	hsCRP	VitD	HDL32a	HDL2b	MidZone	LDL_IVc	LDL_IVb	LDL_IVa	LDL_IIIb	LDL_IIIa	LDL_IIb	LDL_IIa	LDL_I	IDL_II	IDL_1	vLDL_sm	vLDL_Int
P01	1	1	0	0	35.0833	1	1	0	0	0	0	1	1	1	87.5	11	82.4	1.555	109.4	34.0774	70.3537	113	77.3333	72.3333	168	55	47	110	2069.3	90	15	3.33333	2.4	28	4665.42	1820.85	193.087	13.8432	19.7853	28.9604	24.5479	64.1144	106.559	143.202	370.166	388.294	96.9686	31.3277	15.0534
P02	1	1	0	0	43.8333	1	1	0	0	1	1	0	0	1	75	8	66.5	1.52	81.6	28.7829	53.6842	107	67.3333	59.6667	194	123	56	113.4	1458.2	100	13	3.20988	2.3	21	4477.12	2051.1	182.802	16.9289	26.4482	29.9984	23.4619	78.6684	169.11	272.766	364.288	161.389	99.7483	35.8592	38.4013
P03	1	1	0	1	46.6667	1	3	1	1	0	1	0	0	1	87.5	12	85.1	1.7	98	29.4464	57.6471	138	99	90.3333	207	612	28	118	1213.5	92	15	3.40741	5.6	18	5267.61	944.548	156.87	54.9897	250.488	304.489	197.77	242.014	142.525	91.1616	102.496	92.8102	135.525	68.663	114.113
PO4	1	1	0	0	42.3333	1	1	0	0	0	1	0	1	1	87.5	7	93.1	1.63	118.9	35.0408	72.9448	117.667	71	69	219	197	55	124.6	3771.6	113	21	5.85926	4.9	19	6324.22	3719.65	245.61	31.6831	38.5723	53.516	94.0131	383.434	343.944	173.021	180.49	177.108	244.53	85.8701	65.1313
PO6	1	1	0	0	46.0833	1	3	0	1	0	0	1	0	1	75	7	128.5	1.663	136.7	46.4642	82.2008	124.333	80	75.6667	185	164	44	108.2	889.6	102	19	4.78519	4.2	26	5975.95	951.02	204.074	22.7948	59.6704	48.4432	41.8201	272.073	396.283	227.572	189.516	124.451	115.477	38.9919	46.9908
PO7	1	1	0	0	46.6667	1	3	0	0	1	1	1	0	1	87.5	12	82.3	1.628	104.6	31.0521	64.2506	126	87.3333	74	187	142	64	94.6	4752.3	100	9	2.22222	5.4	19	5976.19	1634.52	148.664	24.5157	35.6908	30.0894	19.3002	50.9941	85.5462	114.597	216.306	166.425	161.873	47.5471	39.2526
PO8	1	0	0	0	41	1	3	0	0	0	1	1	1	1	75	1	84.3	1.595	117.7	33.1365	73.7931	118.667	81.6667	67.3333	159	199	33	86.2	705.8	101	22	5.48642	1	19	4744.78	751.583	192.638	25.2183	45.0604	28.8799	30.9252	189.674	313.388	213.605	203.883	145.1	146.5	65.1462	77.6735
PO9	1	1	0	0	46	1	1	0	0	1	0	0	0	1	87.5	0	79	1.582	102	31.5656	64.4753	126.333	79	66.6667	212	110	61	129	1488.5	95	10	2.34568	3.8	9	5012.71	3087.59	259.814	22.9441	19.9251	23.1685	21.1827	80.2319	207.644	367.633	612.694	340.875	163.784	37.931	24.245
P10	1	1	0	0	39.75	0	2	0	0	0	0	1	0	0	62.5	9	82.3	1.727	96.5	27.594	55.8772	131	87.6667	75.3333	183	75	70	98	672.6	86	7	1.48642	3	18	4040.93	3310.65	201.873	32.6585	46.5457	42.0293	30.1189	88.2477	147.725	212.911	408.847	293.69	132.585	46.4177	41.4367
P11	1	1	0	0	39.5	1	1	0	0	1	1	1	1	0	87.5	6	64.9	1.584	81	25.8663	51.1364	111.667	74.3333	72	233	227	54	133.6	5089.8	96	9	2.13333	0.6	22	5777.57	1783.1	303.664	41.415	42.3025	38.1013	30.8594	174.653	352.368	328.633	366.292	284.352	253.772	88.5794	102.007
P12	1	0	0	0	18.75	1	2	0	0	0	0	0	0	1	37.5	14	91.8	1.666	110.9	33.0745	66.5666	118	79	80.6667	153	80	46	91	2606.3	97	16	3.8321	1.9	16	6998.82	1238.15	211.32	23.2829	28.5275	31.3864	23.8397	69.8097	136.958	245.942	458.444	246.916	142.135	48.452	40.3522
P13	1	1	0	0	43.6667	1	1	0	1	0	0	0	0	0	87.5	10	65.3	1.523	91.1	28.1523	59.8162	107.667	66.6667	62	207	66	60	133.8	3659.9	102	10	2.51852	1.2	12	5955.38	1735.49	245.251	22.9908	35.5794	44.9631	33.6317	99.4655	192.87	317.295	541.075	284.898	134.145	37.4709	24.0781
P14	1	0	0	0	49.75	0	2	0	1	0	0	0	0	0	85.71	17	94.9	1.588	113.3	37.6327	71.3476	140.333	85	66.3333	171	62	63	95.6	749.6	100	14	3.45679	7.8	11	3831.44	2274.15	156.806	21.9207	31.0136	48.5426	46.4005	120.343	155.529	166.329	285.249	171.004	82.0814	25.2759	15.6062
P15	1	0	0	0	52.1667	0	2	0	1	1	1	1	1	0	100	0	114.4	1.645	130.5	42.276	79.3313	148	88	62	241	120	46	171	444	105	47	12.1852	5	9	4013.69	1504.26	359.412	36.2419	72.9131	62.3341	51.1844	256.8	385.509	355.56	438.67	300.43	211.344	50.2661	32.4173
P16	1	0	0	0	27.8333	0	2	0	0	0	0	1	1	1	85.71	2	123.3	1.588	124	48.8947	78.0856	130.667	78.6667	73.6667	261	145	56	176	548.8	99	30	7.33333	8	13	6013.07	2623.53	339.921	32.3588	44.5778	38.0573	27.4157	91.9507	179.904	277.795	477.772	432.195	211.823	73.5419	53.3595
P17	1	0	0	0	48.6667	0	2	0	0	1	0	0	0	0	57.71	7	115.6	1.714	110.7	39.3492	64.5858	137.333	79	51
P18	1	0	0	0	45.5833	1	3	1	1	0	1	1	1	0	100	13	89.9	1.55	100.9	37.4194	65.0968	123.333	62.3333	50	180	59	57	111.2	1669.8	93	10	2.2963	3.9	18	4974.33	1816.63	152.321	14.916	29.0395	32.7238	26.4944	69.4934	118.477	172.195	332.525	183.726	71.7046	20.0933	14.0169
P19	1	0	0	0	51.0833	0	1	1	0	1	0	0	1	1	85.71	15	115.7	1.776	119.1	36.6815	67.0608	102.333	65.3333	87.6667	216	124	60	131.2	4170.7	99	9	2.2	4.7	19	2968.84	2131.24	169.653	18.9892	24.4427	22.8336	16.3566	50.5606	82.6806	115.763	238.624	261.485	127.109	47.0472	32.1497
A01	1	1	1	0	15.25	1	1	0	1	0	0	1	1	1	87.5	12	89.9	1.477	123.4	41.2096	83.5477	112.667	61	66.6667	154	97	39	95.6	1172.3	81	22	4.4	7	18	3720.7	904.374	186.3	24.9275	29.6942	36.4243	32.4144	96.1276	144.325	187.204	339.801	220.662	110.767	42.0781	32.9603
A02	1	1	1	0	16.5	1	3	0	1	0	0	0	0	1	87.5	7	79.1	1.558	98.7	32.5868	63.3504	117.333	56.3333	79.3333	151	64	56	82.2	1563.2	92	21	4.77037	3.1	21	4391.66	2354.84	186	25.038	29.8052	28.7597	22.7519	62.2941	119.063	183.586	423.898	290.245	117.161	25.5731	15.2613
A03	1	1	1	1	17.8333	1	3	0	0	0	0	0	0	1	87.5	13	87.9	1.708	98.5	30.131	57.6698	117.333	63.6667	65.3333	197	61	56	128.8	1243.8	102	20	5.03704	2.8	16	6129.74	1745.74	258.4	25.1971	45.0987	53.96	38.6579	105.607	187.24	300.94	576.868	338.041	158.425	36.0831	18.9007
A04	1	1	1	1	14.75	1	3	0	0	0	0	0	0	0	87.5	11	83.2	1.709	94.5	28.4865	55.2955	117.667	74.6667	62.6667	162	174	38	89.2		93	34	7.80741	1	22	4628.75	840.559	160.8	17.9148	31.3152	34.1545	23.2298	72.0768	155.584	260.302	340.83	132.072	87.7711	36.5335	59.2
A05	1	1	1	0	14.25	0	1	0	0	1	1	0	0	1	66.67	16	67.4	1.642	89.5	24.9985	54.5067	109	53.3333	84.3333	149	96	61	68.8	2670.1	90	11	2.44444	0.3	25	6866.11	2682.36	157.2	23.5602	23.4068	17.1452	12.8191	38.2374	56.9054	84.49	205.472	265.751	150.361	46.4946	38.2917
A06	1	1	1	1	17.4167	1	3	0	0	0	0	0	0	0	75	7	88.8	1.762	97.4	28.6023	55.2781	102.333	62.6667	63.3333	121	102	30	70.6	1038.5	92	12	2.72593	1	36	2301.35	478.79	146.1	19.2981	68.4664	51.1675	32.6173	99.1171	163.782	203.376	302.273	125.675	86.9503	37.1783	47.2917
A07	1	0	1	0	15.5	1	1	0	0	0	0	0	0	1	100	3	88	1.63	114.1	33.1213	70	103	54.6667	71	201	187	40	123.6	1968.8	90	19	4.22222	9.2	21	4707.83	1144.45	269.1	35.3415	51.3987	68.6456	123.895	445.883	383.151	241.661	270.573	221.608	194.132	60.7026	67.6003
A08	1	1	1	0	13.6667	1	3	0	0	0	0	0	0	0	87.5	9	90.4	1.588	111.4	35.8482	70.1511	125.667	80	73	171	106	47	102.8	1501.2	98	22	5.32346	3.6	15	7134.34	1161.08	238.7	21.1584	20.0935	25.7722	26.5888	101.944	277.059	373.601	412.853	218.989	139.811	42.4837	38.8529
A09	1	1	1	0	14.9167	1	2	0	0	0	0	0	1	0	87.5	17	77.7	1.584	96.9	30.9678	61.1742	116.667	66.6667	72.3333	271	148	56	185.4	877	89	34	7.4716	0.2	26	4964.2	1695.99	332	34.4214	65.2304	38.0122	25.0955	96.0562	267.969	460.826	678.38	437.013	276.442	86.4664	69.182
A10	1	1	1	0	16.75	1	1	0	1	1	0	0	0	0	100	7	98.4	1.682	107.4	34.7811	63.8526	126.333	54	53	188	113	38	127.4	822.9	92	27	6.13333	6.4	21	2451.85	779.944	138.6	16.056	25.3137	32.0806	25.095	72.1192	132.4	186.424	287.881	205.702	104.872	44.8428	45.8368
A11	1	0	1	1	14.4167	0	2	0	1	0	1	0	1	1	85.71	17	139.2	1.791	120.8	43.3958	67.4484	107.333	66	78.6667	154	91	38	97.8	1145.8	104	60	15.4074	5.3	13	4326.19	872.39	219.2	21.9102	30.264	31.6668	23.9762	68.2615	114.136	177.278	390.238	325.328	113.887	30.3328	23.7004
A12	1	1	1	1	15.0833	1	2	0	0	0	0	0	0	0	100	4	90.2	1.61	112.7	34.798	70	124.333	75	80.3333	190	123	45	120.4	777.8	94	55	12.7654	4.3	14	5369.54	789.422	222.6	27.3272	35.5983	44.6143	45.4568	184.229	337.12	366.496	371.15	195.06	141.741	44.7718	37.8096
A13	1	0	1	0	15.1667	1	1	0	1	0	0	0	1	0	85.71	14	107.6	1.678	114.6	38.2145	68.2956	113.667	74	65.3333	135	65	48	74	877	101	19	4.73827	3.8	11	4541.69	1752.13	169.5	14.8484	36.6989	48.0044	36.2472	83.9814	105.712	116.717	209.526	146.008	57.1067	15.8092	13.3008
A14	1	0	1	1	13.5833	0	2	0	1	0	0	0	1	0	85.71	19	70.8	1.678	81.5	25.1449	48.5697	110	70.6667	70	137	72	56	66.6	1828	97	7	1.67654	5.6	24	4788.92	2372.49	130.3	18.3291	52.4382	63.3306	44.7683	103.467	120.597	122.676	205.01	144.638	70.7965	25.6065	30.4024
A15	1	0	1	0	13.75	0	2	0	1	0	0	1	1	0	100	9	100.95	1.754	102.8	32.8131	58.6089	121.333	73.3333	85.3333	143	94	36	88.2	705.4	102	63	15.8667	9.5	15	2619.56	760.497	162.6	25.7749	36.256	45.155	37.3094	105.511	163.444	210.801	337.956	192.585	130.244	43.4343	31.757
A16	1	0	1	1	16.8333	0	2	0	0	1	0	0	0	0	57.14	11	148.2	1.71	138.9	50.6823	81.2281	125	58.3333	73.6667	219	279	39	124.2	495.8	89	36	7.91111	2.5	18	5866.64	1062.86	297.2	35.0921	94.451	171.227	285.086	617.867	435.456	246.706	223.166	168.895	205.772	70.2157	95.0987
A17	1	0	1	0	15.9167	1	3	0	1	1	1	0	1	0	100	13	76.8	1.614	83.1	29.4818	51.487	113.333	64	82	137	51	45	81.8	1518.9	96	13	3.08148	9.8	38	3823.65	1461.11	158.6	17.0497	29.9541	43.7891	35.5102	88.371	118.511	136.619	281.184	171.428	63.5222	20.7099	14.7655
A18	1	0	1	0	17	1	1	0	0	0	0	0	0	1	25	11	91.5	1.637	99.5	34.1447	60.7819	103	65.3333	75.6667	181	120	46	111	1968.8	93	22	5.05185	2	19	6336.9	1479.73	222.5	21.8128	23.5459	27.8888	21.0944	77.9679	177.227	320.567	471.138	243.26	149.334	55.7144	62.7173
P01	2	1	0		35.2499			0	0	0	0	1	1	1	87.5	15	82.8	1.553	103.6	34.3311	66.7096	103	72.6667	68	172	71	50	107.8	1539	91	12	2.6963	4.5	30	4338.02	1550.19	194.832	23.404	32.3651	36.4255	31.0987	90.0631	134.367	194.58	444.929	317.275	111.422	35.2949	21.3833
P02	2	1	0		43.9999			0	0	1	1	0	0	1	75	9	65.3	1.52	85.1	28.2635	55.9868	113	63	59	214	111	57	134.8	2556.6	94	6	1.39259	1.2	37	5436.66	3033.45	336.886	30.6176	49.3511	48.707	36.2447	116.596	238.382	360.211	576.785	331.817	157.827	46.7039	40.7684
P03	2	1	0		46.8333			1	1	0	1	0	0	1	87.5	13	85	1.7	102.9	29.4118	60.5294	129.333	79.6667	62.3333	233	349	40	123.2	1295.5	95	24	5.62963	2.1	22	4245.04	753.189	214.295	52.3642	115.11	188.596	262.435	488.952	247.039	125.854	151.855	159.883	243.674	97.7048	114.914
PO4	2	1	0		42.4993			0	0	0	1	0	1	1	87.5	7	91.6	1.63	115.7	34.4763	70.9816	111.667	72.3333	62.6667	214	209	59	113.2	4941.7	112	18	4.97778	7.5	29	6218.75	2916.58	263.478	36.5826	36.019	41.8023	75.0081	329.836	356.586	248.572	269.142	218.046	219.464	59.8684	58.8544
PO6	2	1	0		46.2499			0	1	0	0	1	0	1	75	12	129.9	1.663	128	46.9704	76.9693	133	84.3333	77	219	179	53	130.2	1161.9	108	26	6.93333	7.9	31	8433.89	959.946	248.269	32.8861	57.4254	51.1776	65.3084	362.367	450.837	256.749	228.611	194.09	174.18	50.8085	54.3837
PO7	2	1	0		46.8333			0	0	1	1	1	0	1	87.5	15	82.5	1.628	106.7	31.1276	65.5405	127.333	84.6667	61.6667	175	107	59	94.6	8956.8	95	6	1.40741	9.4	55	7307.18	1664.03	176.316	33.9412	36.8135	33.3573	23.051	72.1734	108.337	145.826	255.393	212.475	200.161	53.6911	37.6664
PO8	2	0	0		41			0	0	0	1	1	1	1	75	13	85.1	1.595	104.3	33.4509	65.3918	117	78.3333	68.3333	143	101	33	89.8	868.3	113	15	4.18519	1.8	21	4343.84	781.687	208.512	25.8294	48.0689	34.267	24.3073	99.21	217.931	254.837	305.429	177.964	133.519	40.3227	30.8346
PO9	2	1	0		46.1666			0	0	1	0	0	0	1	87.5	7	78.2	1.582	99	31.246	62.579	141.333	81.6667	72.3333	193	130	51	116	1639.7	102	9	2.26667	4.9	18	4084.29	2731.93	256.86	27.4057	27.9721	26.4792	22.2597	80.6968	168.288	269.453	517.144	313.125	157.743	46.9148	35.6026
P10	2	1	0		39.9166			0	0	0	0	1	0	0	62.5	14	83.4	1.727	99.1	27.9628	57.3827	120.333	84.3333	52.3333	196	80	65	115	605.6	90	8	1.77778	2.9	29	3748.88	3328.51	206.431	26.769	42.1123	39.1757	31.912	114.952	211.141	266.993	396.113	253.409	136.124	40.7415	35.9243
P11	2	1	0		39.6666			0	0	1	1	1	1	0	87.5	7	66.1	1.584	81.7	26.3446	51.5783	112.333	72.6667	53.6667	247	197	57	150.6	5142.9	91	8	1.79753	0.3	29	4313.32	1992.46	278.932	40.8892	68.2034	47.6357	31.4676	143.009	303.632	400.468	516.048	382.759	234.054	68.6645	79.1618
P12	2	0	0		18.9166			0	0	0	0	0	0	1	37.5	18	92.1	1.667	98.4	33.1427	59.0282	118.333	77	67.3333	130	210	35	53	2228.4	96	20	4.74074	1.1	13	5820.17	997.243	190.489	21.8889	44.6922	38.841	26.6323	85.7315	161.49	205.131	249.008	139.384	82.0668	32.5583	56.143
P13	2	1	0		43.8333			0	1	0	0	0	0	0	87.5	7	67.1	1.523	93.1	28.9283	61.1293	99.3333	66.6667	67.6667	201	108	60	119.4	3497.9	92	8	1.81728	2.1	18	3990.91	1326.39	212.644	38.0605	65.3241	51.429	40.0544	165.757	287.305	316.616	368.736	235.299	176.607	53.8509	38.8656
P14	2	0	0		49.9166			0	1	0	0	0	0	0	85.71	16	93.2	1.588	110.5	36.9585	69.5844	129.667	79.3333	76.6667	146	69	54	78.2	868.3	108	17	4.53333	17	16	4210.46	2379.72	181.71	17.1554	26.9468	47.1013	42.327	110.14	144.224	157.573	254.072	152.777	79.454	23.1087	14.1824
P15	2	0	0		52.3333			0	1	1	1	1	1	0	100	15	110.6	1.645	126.2	40.8718	76.7173	136	89.6667	68	258	101	50	187.8	953.2	100	32	7.90123	8.6	12	4135.03	1497.74	326.685	45.7067	115.341	84.5697	67.2041	281.868	392.141	364.128	464.005	362.528	211.243	50.3773	35.249
P16	2	0	0		27.8333			0	0	0	0	1	1	1	85.71	15	123.6	1.588	120.8	49.0137	76.0705	127.333	87	73.6667	266	145	61	176	583	96	27	6.4	6.8	15	5358.12	2119.64	319.527	35.9117	50.8623	42.9221	31.2043	103.906	202.864	322.355	565.637	454.678	199.687	51.5634	48.5664
P17	2	0	0		48.8333			0	0	1	0	0	0	0	57.71	9	118.6	1.714	104.3	40.3704	60.8518	147.667	84.6667	55.3333
P18	2	0	0		45.7499			1	1	0	1	1	1	0	100	17	88.9	1.55	99.1	37.0031	63.9355	116.667	78.6667	60	177	48	59	108.4	2546.6	87	7	1.5037	3.4	19	5128.17	2345.74	235.941	21.3899	31.1401	40.353	36.3485	109.33	181.096	242.499	486.27	295.398	92.623	23.0318	13.5338
P19	2	0	0		51.2499			1	0	1	0	0	1	1	85.71	15.5	116.9	1.776	120	37.062	67.5676	99.3333	62.3333	86.3333	243	126	62	155.8	5485.1	111	11	3.01481	5	19	2897.12	1857.9	147.183	24.5672	26.3225	23.1938	17.6211	48.44	74.5902	106.992	246.3	300.83	141.891	63.4629	41.0523
A01	2	1	1		15.25			0	1	0	0	1	1	1	87.5	17	91.4	1.478	110.7	41.8405	74.8985	107	52.6667	75	161	96	40	101.8	1058.2	81	22	4.4	7.1	24	4112.15	853.986	162.053	20.3698	24.4004	34.1259	32.175	93.9121	143.428	221.967	377.431	193.805	117.717	41.1186	36.5273
A02	2	1	1		16.6666			0	1	0	0	0	0	1	87.5	12	78.4	1.561	112.1	32.1744	71.8129	101.333	67.3333	66.3333	167	93	52	96.4	1572	87	13	2.79259	3	20	4075.13	1711.49	195.223	25.6495	33.3747	34.7861	26.9691	95.5265	178.792	253.302	398.538	206.334	97.8363	30.0914	28.2589
A03	2	1	1		17.9999			0	0	0	0	0	0	1	87.5	17	88.6	1.708	103.9	30.3709	60.8314	103.333	60	64.6667	183	80	53	114	1510.1	99	12	2.93333	3.1	28	4003.11	1245.24	203.947	29.4163	42.0373	48.1062	41.2806	123.509	191.767	286.918	476.618	250.838	131.118	33.1033	27.2483
A04	2	1	1		14.9166			0	0	0	0	0	0	0	87.5	15	86.2	1.714	93.6	29.3417	54.6091	102.333	62.3333	61.3333	177	109	41	114.2		88	45	9.77778	0.7	30	5060.91	1061.34	261.394	23.1122	37.6236	39.4445	32.7868	114.322	232.518	369.169	507.041	232.282	130.572	42.2161	40.7862
A05	2	1	1		14.4166			0	0	1	1	0	0	1	66.67	20	69.9	1.649	89.2	25.7061	54.0934	125.667	73.3333	98.6667	166	68	74	78.4	2039.1	92	13	2.95309	3.3	40	3610.42	3383.74	148.366	25.481	35.0251	39.0657	28.0567	69.1215	93.3994	101.548	214.51	232.296	101.758	32.434	20.5157
A06	2	1	1		17.5833			0	0	0	0	0	0	0	75	10	85.8	1.763	93.1	27.6047	52.8077	99.3333	62.6667	66.6667	117	70	36	67	750.7	109	17	4.57531	1.4	47	2178.4	766.215	123.529	29.0947	77.5245	59.5022	37.0118	83.5973	111.242	121.134	260.331	201.993	71.8299	27.0115	23.6471
A07	2	0	1		15.6666			0	0	0	0	0	0	1	100	8	88	1.632	110.1	33.0402	67.4632	111	53.3333	81.6667	198	314	38	97.2	1589.7	91	20	4.49383	3	22	5302.17	1263.44	268.863	46.3187	69.6383	134.801	215.641	481.287	334.955	197.279	195.793	165.644	229.235	83.3589	111.11
A08	2	1	1		13.8333			0	0	0	0	0	0	0	87.5	9	90.4	1.588	111.7	35.8482	70.3401	120.667	79	79.6667	145	129	34	85.2	732.6	100	27	6.66667	6.4	23	3889.74	953.112	215.148	25.6642	25.1168	27.1928	24.9787	101.69	209.731	285.736	368.67	191.271	118.214	44.7726	55.6008
A09	2	1	1		15.0833			0	0	0	0	0	1	0	87.5	18	77.3	1.585	93.9	30.7695	59.2429	102	57.3333	64	264	235	55	162	1199.3	83	40	8.19753	0.2	39	4691.45	2308.98	337.044	54.5395	100.195	50.0638	36.5681	208.984	427.888	472.011	574.642	378.879	223.789	66.3036	84.0632
A10	2	1	1		16.75			0	1	1	0	0	0	0	100	13	100.8	1.68	109.1	35.7143	64.9405	117.667	65.3333	75.6667	193	158	39	122.4	705.4	92	23	5.22469	6.8	24	3512.47	1066.79	222.225	27.0178	43.1551	46.8793	38.1762	132.368	225.104	294.28	409.071	303.706	149.617	60.2299	77.9976
A11	2	0	1		14.5833			0	1	0	1	0	1	1	85.71	15	136.9	1.793	120.5	42.5836	67.2058	125.333	61	87.6667	162	86	41	103.8	1208.2	98	44	10.6469	4.6	13	3610.43	880.117	188.131	23.7185	33.4989	35.1975	27.6685	83.5088	142.865	208.846	446.68	343.533	132.252	44.8967	39.195
A12	2	1	1		15.2499			0	0	0	0	0	0	0	100	12	92.1	1.61	113.6	35.531	70.559	110.667	71	76	186	134	44	115.2	1172.5	98	83	20.084	4.4	16	4980.63	854.128	179.661	23.5408	41.1727	53.762	47.4115	162.243	269.558	316.748	341.642	153.726	118.45	51.8021	61.2532
A13	2	0	1		15.3333			0	1	0	0	0	1	0	85.71	15	110.1	1.684	107.8	38.8243	64.0143	112.333	71.6667	74.3333	120	70	41	65	750.7	113	25	6.97531	4.3	19	3981.39	1391.92	141.385	26.1195	95.1707	74.0103	40.8893	96.0775	128.383	145.323	265.665	162.463	66.7166	20.6027	18.1839
A14	2	0	1		13.7499				1	0	0	0	1	0	85.71	21	71.4	1.69	81.2	24.9991	48.0473	118	66.6667	86	131	101	53	57.8	1792.7	102	17	4.28148	0.5	23	5656.88	2816.72	145.7	28.1582	78.8999	65.4609	40.1203	87.4613	103.604	113.808	207.038	157.368	63.2028	18.9824	19.3483
A15	2	0	1		13.9166			0	1	0	0	1	1	0	100	15	102.7	1.756	107.6	33.3059	61.2756	124.667	76.6667	73.6667	125	76	35	74.8	831.9	103	58	14.7506		24	3709.19	929.148	166.808	21.2296	30.5017	36.4489	29.7224	83.8072	127.658	172.163	283.255	168.215	88.2509	22.986	19.3996
A16	2	0	1		16.9999			0	0	1	0	0	0	0	57.14	12	153.1	1.71	139.7	52.358	81.6959	128	66.3333	88.6667	206	268	34	118.4	660	96	39	9.24444	2.5	20	5031.11	841.247	206.675	40.4704	82.2791	160.106	240.571	490.844	289.181	166.757	179.078	161.371	172.069	45.6819	45.8285
A17	2	0	1		16.0833			0	1	1	1	0	1	0	100	17	76.7	1.614	89.6	29.4434	55.5143	112.333	72	65.6667	136	65	46	77	1243.8	86	13	2.76049	8.7	39	3898.59	1262.68	164.922	16.9852	25.7624	36.4681	32.1812	86.9643	124.236	168.726	336.657	185.677	65.3948	20.4565	20.4962
A18	2	0	1		17.1666			0	0	0	0	0	0	1	25	11	92.1	1.637	96.5	34.3686	58.9493	102.667	67	79.6667	182	111	46	113.8	1625.1	93	19	4.36296	1.3	23	5626.7	1075.48	293.562	25.4278	23.9815	27.1364	22.5653	83.0378	178.366	323.074	527.207	267.781	143.061	45.047	47.8053
[truncated: 193 more columns]

## Sheet: Codes
Sample ID's	P = Parent; A= Adolescent
GROUP	Control = 0; Intervention = 1
Time_pt	1 = baseline; 2 = study completion
age_group	PAC = 0; Teen = 1
Sex	F = 0; M = 1
Ageyr	Age in years
Ethnicity	0 = NonHispanic; 1 = Hispanic
Race	0 = unknown; 1 = White; 2 = Black; 3 = American/Native Indian
Smoker	0 = No; 1 = Yes
(Allergies, Fm HX Cancer, stroke, CVD, T2DM all binary 0 = No; 1 = Yes)
Grp Attendance	percent of weekly sessions attended
PA	Physical Activity Score (range 0-20, Higher = more active)
Wt	Weight (kg)
Ht	Height (meters)
BMI	Body Mass Index
WHtR	Wasit to Height Ratio
SBP	systolic blood pressure
DBP	diastolic blood pressure
HR	resting heart rate
Tchol	total cholesterol (mg/dl)
HDL	high density lipoprotein cholesterol
LDL	low density lipoprotein cholesterol
Adipo	adiponectin
FBG	fasting blood glucose
Ins	fasting insulin
HOMA	Homeostatic Model of Insulin Resistance
hsCRP	highsensitivity C Reacive Protein
VitD	25OHVitD level ng/ml
telomerase	enzymatic kevel						Table 2. Lipoprotein Subclass Concentrations by Ion Mobility
See table to the right for breakdown of ion mobility subclasses							Variable	Definition	Size intervals - Min and Max (Å)		Units
amino acid abbreviations are standard (and included within figure legends)						S HDL	HDL_3_2a_IM	High density lipoproteins 3 and 2a	76.5	105	nmol/L
						L HDL	HDL_2b_IM	High density lipoproteins 2b	105	145	nmol/L
						VS LDL	LDL_IVc_IM	Low density lipoproteins IVc	180	190	nmol/L
						VS LDL	LDL_IVb_IM	Low density lipoproteins IVb	190	199	nmol/L
						VS LDL	LDL_IVa_IM	Low density lipoproteins IVa	199	204.9	nmol/L
						VS LDL	LDL_IIIb_IM	Low density lipoproteins IIIb	204.9	208.2	nmol/L
						S LDL	LDL_IIIa_IM	Low density lipoproteins IIIa	208.2	214.1	nmol/L
						M LDL	LDL_IIb_IM	Low density lipoproteins IIb	214.1	220	nmol/L
						L LDL	LDL_IIa_IM	Low density lipoproteins IIa	220	224.6	nmol/L
						L LDL	LDL_I_IM	Low density lipoproteins I	224.6	233.3	nmol/L
Family dyads not always genetically related
