# Supplementary material for: Randomized nutrient bar supplementation improves exercise-associated changes in plasma metabolome in adolescents and adult family members at cardiometabolic risk
Source: PLoS One. 2020 Oct 20;15(10):e0240437. doi: 10.1371/journal.pone.0240437 (PMC7575082; doi:10.1371/journal.pone.0240437)
Supplement: S2 Data — (XLS) [file pone.0240437.s005.xls]

## Sheet: BLOCK
Study ID	time-pt	SATFAT	TRANSFAT	TOT SUGAR	FREESUGAR	FRUITS	VEGGIES	FRUITSVEGGIES	GL	GI	DT_KCAL	PROT	TFAT	CARB	FIBER	MILKFREQ	MILKQUAN	MILKTYPE	OJFREQ	OJQUAN	VEGJUICEFREQ	VEGJUICEQUAN	SNAPPLEFREQ	SNAPPLEQUAN	SNAPPLETYPE	SOMEJUICEFREQ	SOMEJUICEQUAN	SOFTDRINKFREQ	SOFTDRINKQUAN	SOFTDRINKTYPE	BEERFREQ	BEERQUAN	EGGSFREQ	EGGSQUAN	CEREALFREQ	CEREALQUAN	HOTCEREALFREQ	HOTCEREALQUAN	LCCEREALTYPE	CHEERIOSTYPE	SWEETENEDTYPE	CORNFLAKESTYPE	NOCEREALTYPE	SUGARFREQ	SUGARQUAN	CHEESEFREQ	CHEESEQUAN	LUNCHMEATFREQ	LUNCHMEATQUAN
P01	1	17.54	6.04	68.18	38.95	1.22	0.967	2.19	74.08	54.63	1232.75	55.9	50.76	141.84	6.24	6	1	2	3	1	1	1	4	1	2	1	1	2	1	2	1	1	1	2	3	2	1	2	0	0	1	0	0	6	1	4	2	3	2
P02	1	6.65	0.458	7.19	2.36	0.14	0.435	0.575	20.56	61.95	554.86	39.04	27.9	37.02	3.83	1	1	3	1	2	1	1	1	1	2	1	1	1	1	2	1	1	3	2	1	2	5	1	0	1	0	0	0	1	1	2	2	1	2
P03	1	5.44	0.531	20.47	16.58	0	0.14	0.14	18.88	51.8	388.46	22.55	16.04	38.21	1.76	2	1	2	1	2	1	1	2	1	2	2	1	2	1	2	1	1	3	2	2	2	1	1	0	1	0	1	0	2	1	1	1	1	1
PO4	1	3.83	0.0319	9.07	5.46	0	0.21	0.21	30.73	62.27	471.6	19.4	20.63	53.78	4.43	2	1	2	1	2	1	1	1	1	2	1	1	1	1	2	1	1	1	2	4	2	2	1	0	1	0	0	0	6	1	1	1	1	2
PO6	1	21.61	1.31	94.59	17.47	3	0.79	3.79	78.13	46.23	1600.89	89.74	59.4	179.88	10.87	6	3	3	1	2	1	1	1	1	2	1	1	3	1	2	1	1	3	3	4	2	1	2	0	0	0	1	0	1	1	2	3	2	2
PO7	1	17.49	3.82	47.98	22.11	2.14	2	4.14	70.62	50.68	1467.23	73.98	63.65	151.77	12.43	1	1	3	2	2	1	1	2	2	2	1	1	4	1	1	1	1	1	2	4	1	1	2	0	1	0	1	0	1	1	3	1	3	2
PO8	1	27.04	3.6	73.72	39.99	2	1.07	3.07	68.26	48.65	1473.33	71.22	67.34	151.09	10.78	6	1	3	1	2	2	2	1	1	2	1	1	2	1	2	1	1	2	1	3	1	1	2	0	0	1	0	0	1	1	2	1	4	2
PO9	1	16.22	3.27	165.7	159.87	0.14	0.535	0.675	104.19	48.57	1490.98	46.56	49.82	220.38	5.85	1	1	2	1	2	1	1	1	1	2	3	2	6	3	2	1	1	2	2	3	2	1	2	0	0	1	1	0	1	1	2	1	2	1
P10	1	28.78	8.9	97.29	34.94	2.66	0.57	3.23	142.6	58.45	2061.34	80.95	80.51	262	18.05	6	2	2	3	2	1	1	4	1	2	1	1	1	1	2	1	1	1	2	5	3	2	1	0	1	1	0	0	1	1	4	2	4	2
P11	1	28.79	6.63	188.58	163.93	0.64	1.97	2.61	135.84	47.97	2286.94	86.38	86.47	297.73	14.54	1	1	1	4	2	2	2	4	2	2	4	3	3	2	2	1	1	4	2	3	2	3	2	0	0	0	1	0	4	2	4	1	4	2
P12	1	6.49	1.05	28.55	4.6	0.14	2.95	3.09	37.69	48.39	683.88	28.39	26.97	90.89	13	2	1	3	2	2	3	2	1	1	2	1	1	1	1	1	1	1	2	1	4	1	2	1	0	1	0	0	0	2	1	2	1	2	1
P13	1	15.16	1.05	164.23	90.16	1.29	1.59	2.88	75.34	38.68	1269.27	52.94	32.47	199.64	4.87	6	3	2	6	2	6	2	6	1	1	6	1	6	1	2	1	1	3	2	1	2	1	2	0	0	0	1	0	1	1	1	1	1	2
P14	1	12.77	1.11	106.92	69.06	2.08	2.14	4.22	75.96	46.41	1225	48.38	39.62	175.74	12.08	2	1	1	4	2	1	1	4	2	1	5	1	4	1	2	1	1	3	1	3	1	1	2	0	1	0	0	0	5	3	4	2	2	1
P15	1	9.54	0.634	68.24	11.33	3.38	3.14	6.52	57.12	44.45	938.32	33.11	29.45	146.91	18.41	1	1	2	4	1	2	2	1	1	2	1	1	2	1	2	1	1	1	2	3	1	5	1	0	1	0	0	0	1	1	1	1	2	2
P16	1	7.79	0.587	55.99	5.61	1	3.72	4.72	59.22	43.91	1018.69	42.27	31.3	151.37	16.5	4	1	3	6	2	1	1	1	1	2	1	1	1	1	2	M	1	1	2	1	2	1	2	0	0	0	1	0	6	1	M	1	6	2
P17	1	9.34	0	41.98	0	2	0	2	22.88	38.46	242.14	1.17	0.467	60.38	0.887	1	1	1	6	3	1	1	1	1	1	M	1	1	1	2	1	1	1	2	1	1	1	1	0	0	0	1	0	1	1	1	1	1	2
P18	1	10.89	0.393	38.65	7.56	2	2.88	4.88	33.49	43.75	890.97	48.03	41.94	90.98	14.43	1	1	3	1	1	1	1	1	1	2	1	1	1	1	1	1	1	4	1	3	1	2	1	0	0	0	0	0	1	1	3	1	4	3
P19	1	5.13	2.02	61.91	38.85	1.22	2.38	3.59	70.95	53.6	934.65	43.04	23.72	145.96	13.58	1	1	5	3	1	1	1	3	1	1	3	1	4	1	2	1	1	1	2	4	1	4	1	0	1	1	0	0	1	2	1	1	1	2
A01	1	10.88	3.87	90.8	72.63	0.78	0.715	1.5	85.86	52.28	1121.98	32.99	36.07	171.92	7.68	2	1	5	4	2	1	1	5	1	2	3	1	2	1	2	M	1	2	2	4	2	2	1	0	1	1	0	0	2	1	2	1	4	2
A02	1	12.23	4.31	19.42	17.32	0	0	0	31.98	49.91	648.83	25.58	30.93	67.8	3.73	1	1	1	1	2	1	1	1	1	2	1	1	1	1	2	1	1	1	2	2	1	1	2	0	1	0	0	0	1	1	2	1	1	2
A03	1	16.38	5.14	100.4	68.41	1.58	0.145	1.73	89.12	51.32	1309.96	48.1	44.94	180.73	7.07	3	2	2	3	3	1	1	1	1	2	3	2	4	2	2	1	1	1	2	2	1	4	2	0	1	0	0	0	1	1	3	2	1	2
A04	1	9.23	2.11	37.28	32.21	0.14	0.29	0.43	59.16	54.05	848.84	17.93	36.65	115.37	5.91	1	1	3	1	2	1	1	1	1	2	1	1	3	1	2	1	1	1	2	5	2	1	2	0	0	1	1	0	4	2	2	1	1	2
A05	1	5.26	1.76	40.39	11.28	1.6	0.14	1.75	34.26	46.78	498.86	11.66	16.95	77.47	4.22	5	1	2	2	1	1	1	1	1	2	1	1	3	2	1	1	1	1	2	1	1	1	1	0	1	0	1	0	2	1	1	2	1	1
A06	1	21.91	3.48	74.62	39.58	2.14	0.895	3.04	108.56	48.48	2007.28	98.35	74.09	235.07	11.17	6	1	3	2	2	1	1	1	1	2	3	1	1	1	2	1	1	1	2	4	2	1	2	0	0	0	1	0	1	1	1	1	1	2
A07	1	19.19	1.51	79.61	32.08	0.43	0.07	0.5	61.07	47.02	1082.08	47.29	40.15	133.58	3.69	6	3	2	3	2	1	1	1	1	2	1	1	4	1	2	1	1	1	2	3	2	1	2	0	1	0	1	0	3	2	3	3	3	1
A08	1	21.39	5.05	89.3	69.77	0.797	1.44	2.23	84.33	52.19	1417.77	54.55	58.92	171.27	9.68	3	1	1	3	1	1	1	3	1	2	3	1	3	1	2	1	1	2	1	3	1	3	1	0	1	1	0	0	2	1	3	1	3	2
A09	1	19.46	3.07	143.09	97.38	2	3.13	5.13	144.7	53.55	1961.56	76.29	60.83	288.04	17.8	3	1	2	4	3	1	1	4	3	2	1	2	4	2	2	1	1	1	1	4	1	1	1	0	1	0	0	0	1	1	1	1	2	2
A10	1	4.1	0.086	32.56	9.99	1.29	0.97	2.26	34.19	47.56	630.66	34.77	20.92	83.16	11.26	5	2	5	3	2	3	2	1	1	1	1	1	2	1	1	1	1	1	2	4	1	2	1	0	1	0	0	0	1	1	1	1	2	2
A11	1	3.28	0.0568	29.75	10.19	0.79	0.465	1.26	19.53	46.42	301.13	15.31	7.93	44.95	2.89	3	2	2	3	2	1	1	3	1	2	1	1	1	1	1	1	1	1	2	4	1	1	2	1	0	1	0	0	1	1	2	1	3	1
A12	1	16.23	3.56	164.74	150.81	0.64	0.375	1.02	111.24	45.72	1628.95	50.7	48.9	249.73	6.44	1	1	2	4	2	1	1	3	2	2	4	3	5	2	2	M	1	M	2	M	2	M	2	0	0	0	0	1	M	1	M	1	2	2
A13	1	15.3	3	138.18	106.19	1.5	1.29	2.79	93.44	47.32	1393.31	37.43	49.84	207.67	10.2	2	1	2	4	2	3	2	5	1	2	6	1	4	1	2	1	1	1	2	4	2	1	1	0	1	1	0	0	1	1	4	1	3	1
A14	1	10.03	0.612	42.02	15.43	0.718	2.15	2.87	46.72	48.57	865.34	44.19	31.25	107	10.81	4	1	3	3	1	1	1	1	1	2	1	1	2	1	2	1	1	1	2	2	1	3	1	0	1	0	0	0	3	2	3	1	2	2
A15	1	6.62	1.94	77.14	67.68	0.245	0.355	0.6	50.27	48.38	659.75	19.75	18.32	106.84	2.95	3	1	2	2	1	1	1	2	1	2	2	2	4	2	2	1	1	2	2	3	1	1	1	0	0	1	0	0	3	1	1	1	1	1
A16	1	31.1	8.48	146.1	103.88	0.28	0.85	1.13	103.23	46.7	1864.6	63.87	79.09	230.18	9.15	6	2	1	2	2	4	2	3	1	2	6	1	3	1	2	M	1	4	2	M	1	6	2	0	0	1	0	0	1	2	3	2	2	1
A17	1	17.02	2.2	43.57	14.77	1.8	1.36	3.16	46.73	47.16	949.78	38.11	41.76	110.82	11.74	2	2	3	3	1	1	1	1	1	2	1	1	3	1	1	1	1	4	1	4	1	1	2	0	0	0	1	0	3	2	4	1	4	2
A18	1	11.09	2.48	92.16	42.57	3.22	2.38	5.59	82.09	49.57	1257.09	58.52	37.71	183.75	18.14	1	1	5	3	1	1	1	4	1	1	3	1	4	1	2	1	1	3	1	4	2	4	2	0	1	1	0	0	1	1	2	1	2	2
P01	2	12.44	2.77	99.31	41.7	3	1.15	4.15	69.68	43.64	1144.57	46.82	34.84	167.73	8.07	6	1	2	6	2	1	1	3	1	2	4	1	1	1	2	1	1	3	2	4	2	1	2	0	0	0	1	0	4	1	4	1	3	1
P02	2	6.4	0.288	16.1	0.432	1	0.935	1.94	19.65	49.88	558.51	31.78	28.9	45.29	5.89	1	1	3	1	2	1	1	1	1	2	1	1	1	1	2	1	1	3	3	1	2	5	1	0	0	0	0	1	1	1	2	1	1	2
P03	2	7.51	0.255	72.46	54.05	0.797	0.59	1.39	51.14	46.86	802.48	31.24	20.38	112.35	3.23	3	1	3	3	1	4	1	4	2	2	3	2	4	1	1	3	2	3	2	1	2	3	1	0	0	1	1	0	E	1	3	1	3	1
PO4	2	2.3	0.0331	8.12	1.75	0.29	0.645	0.935	10.7	53.82	240.33	17.3	9.2	22.7	2.82	2	1	3	1	2	1	1	2	1	1	1	1	1	1	2	1	1	2	2	2	2	2	2	0	0	0	0	0	2	1	1	1	1	2
PO6	2	18.17	1.12	61.71	8.32	3	0.75	3.75	41.06	40.83	999.93	46.43	43.91	109.9	9.32	6	1	2	1	2	1	1	1	1	2	1	1	2	1	2	1	1	3	2	4	1	2	1	0	1	0	0	0	1	1	4	3	3	3
PO7	2	18.73	1.12	28.49	7.78	0.93	2	2.93	38.99	48.34	1083.28	45.85	58.39	90.79	10.13	1	1	2	2	2	1	1	1	1	2	1	1	4	1	1	2	2	4	2	2	2	2	2	0	1	0	0	0	1	1	3	2	2	3
PO8	2	11.12	1.08	31.06	14.63	1	1.59	2.59	37.42	47.23	828.87	38.32	37.89	87.26	8.03	2	1	3	1	2	1	1	1	1	2	1	1	1	1	2	1	1	1	2	3	1	1	2	0	0	1	0	0	1	1	3	1	4	1
PO9	2	11.82	0.857	84.27	57.69	1.37	0.565	1.94	59.45	46.18	1092.03	51.95	39.96	133.58	4.84	1	1	3	5	2	1	1	1	1	2	3	1	4	2	2	1	1	4	2	3	1	1	2	0	0	1	0	0	1	1	3	1	3	1
P10	2	9.79	1.03	42.81	13.44	2.14	1.47	3.6	80.86	53.76	1170.88	45.15	39.68	166.65	16.24	3	1	2	2	2	1	1	1	1	2	2	1	1	1	2	1	1	1	2	6	2	2	2	0	1	0	0	0	1	1	2	2	2	2
P11	2	27.12	8.77	138.04	114.91	0.72	1.11	1.83	112.06	48.36	2060.85	95.61	80.44	243.25	11.52	3	1	1	3	3	2	1	3	2	1	4	2	3	2	2	1	1	3	2	4	2	3	2	0	1	0	0	0	4	2	5	1	3	2
P12	2	5.57	1.14	29	17.34	0.14	0.748	0.887	28.62	54.73	458.97	24.9	16.03	56.18	3.89	4	1	3	1	2	3	1	2	1	2	1	1	2	1	2	1	1	1	1	3	1	2	1	0	1	0	0	0	M	1	3	1	2	2
P13	2	6.98	1.58	30.19	19.14	0.43	0.35	0.78	24.12	44.79	483.65	20.71	20.53	56.01	2.16	2	1	2	3	2	1	1	2	1	1	2	1	2	1	2	1	1	2	2	1	2	1	2	0	0	1	0	0	1	1	1	1	2	2
P14	2	11.58	1.41	48	17.95	1.1	2.87	3.97	46.51	48.51	1003.93	59.34	40.32	109.08	13.2	3	1	1	2	1	3	1	4	2	1	2	1	1	1	2	1	1	3	2	3	1	2	1	0	1	0	0	0	3	2	2	1	2	1
P15	2	9.52	0.596	35.68	15.32	0.718	2.15	2.87	43.7	49.16	804.01	37.84	30.56	99.63	10.74	1	1	2	3	1	1	1	1	1	2	1	1	2	1	2	1	1	1	2	2	1	3	1	0	1	0	0	0	3	2	1	1	2	2
P16	2	2.33	0.016	22.03	4.83	0.75	0.14	0.89	18.66	47.19	254.85	9.38	6.29	41.47	1.93	M	1	3	6	1	M	1	1	1	2	1	1	1	1	2	1	1	1	2	2	2	2	2	0	1	0	0	0	2	1	1	1	1	2
P17	2	4.89	0.232	50.95	30.52	1.16	0.955	2.12	34.22	42.46	561.56	21.35	16.15	85.86	5.26	1	1	2	3	3	1	1	1	1	2	3	2	1	1	2	1	1	1	1	2	1	3	2	0	1	0	0	0	1	2	1	1	1	1
P18	2	7.21	0.247	31.28	3.46	2	1.72	3.72	32.11	46.86	681.66	32.76	29.22	78.57	10.04	1	1	3	1	2	1	1	1	1	2	1	1	1	1	2	1	1	3	1	3	1	2	1	0	1	0	0	0	1	1	3	1	3	2
P19	2	1.55	0.0319	3.83	0.201	0.14	0.465	0.605	8.34	58.43	160.73	10.53	6.2	16.61	2.34	1	1	2	1	2	1	1	1	1	2	1	1	1	1	2	1	1	1	2	1	2	3	2	1	1	0	0	0	1	1	1	1	1	2
A01	2	18.13	3.05	108.19	64.37	1.14	1.4	2.54	93.89	48.22	1539.86	62.55	55.79	206.25	11.54	6	1	2	6	2	2	2	3	1	2	4	1	2	1	2	1	1	3	2	6	2	2	1	1	0	1	0	0	3	1	2	1	4	3
A02	2	8.77	1.79	9.54	6.9	0.14	0.07	0.21	23.69	52.46	492.54	24.06	22.54	47.88	2.73	1	1	1	1	2	1	1	1	1	2	1	1	1	1	2	1	1	1	2	2	1	1	2	0	0	1	0	0	1	1	2	1	2	1
A03	2	16.47	4.86	55.28	40.91	0.58	0.5	1.08	72.68	57.03	1128.63	45.4	46.88	133.79	6.35	2	1	1	3	2	1	1	3	1	2	2	1	1	1	2	1	1	2	2	3	2	2	2	0	0	1	0	0	3	1	2	1	3	2
A04	2	8.46	2.61	22.17	21.54	0	0	0	30.23	53.23	538.66	8.28	30.71	60.09	3.29	1	1	3	1	2	1	1	2	1	2	1	1	2	1	2	1	1	1	2	2	2	1	2	0	0	1	1	0	2	3	1	2	1	2
A05	2	2.78	0.688	40.3	0.0324	3	0.145	3.15	18.04	34.95	338.07	9.76	9.98	55.73	4.12	4	1	3	1	2	M	1	1	1	2	1	1	3	1	1	1	1	3	2	1	1	1	1	0	0	0	0	1	M	2	M	1	1	1
A06	2	29.68	4.37	69.05	19.63	3.14	0.75	3.89	76.19	42.87	1862.28	95.58	80.45	188.95	11.21	4	1	3	2	2	1	1	1	1	2	1	1	3	1	2	1	1	1	2	2	2	1	2	0	0	0	1	0	1	1	1	1	1	2
A07	2	8.64	0.473	63.04	27.93	0.57	0	0.57	40.1	45.73	653.12	23.58	22.92	89.95	2.27	6	2	2	3	2	1	1	2	1	2	1	1	3	2	2	1	1	1	2	3	2	3	2	0	1	0	1	0	1	1	1	1	2	2
A08	2	23.4	3.63	60.38	41.12	1	0.938	1.94	67.7	51.72	1366.08	63.66	62.2	139.64	8.75	3	2	2	E	2	1	2	1	1	2	3	1	1	1	2	1	1	3	2	4	1	3	1	0	1	1	0	0	2	1	3	1	3	2
A09	2	6.99	0.0568	56.92	6.15	0	2.6	2.6	41.02	46.05	713.72	41.49	19.24	101.49	12.41	6	3	3	1	2	1	1	1	1	2	1	1	1	1	2	1	1	1	2	4	2	3	2	0	0	1	0	0	1	1	1	1	3	1
A10	2	4.91	0.147	24.33	13.31	0.58	1.07	1.65	27.41	50.55	513.6	29.76	18.37	62.35	8.13	4	2	5	1	2	3	2	2	1	2	1	1	2	1	1	1	1	1	2	3	1	2	1	0	1	0	0	0	1	1	2	1	2	2
A11	2	1.51	0.15	4.54	0.022	0.105	0.14	0.245	2.2	36.53	75.81	2.25	4.73	6.47	0.447	2	1	2	2	1	1	2	1	1	1	1	1	1	1	1	1	1	1	1	1	1	1	1	0	0	1	0	0	1	1	1	1	2	1
A12	2	7.2	2.44	32.56	26.9	0.385	0.245	0.63	29.12	47.58	542.58	21.87	22.29	64.41	3.21	M	1	2	2	1	1	1	1	1	2	2	1	3	1	2	M	1	1	1	1	1	1	1	0	0	0	0	1	1	1	1	1	2	1
A13	2	17.96	4.01	107.7	75.24	1.5	2.01	3.51	87.96	47.77	1465.59	49.42	57.19	196.27	12.13	2	1	2	4	2	4	2	4	1	2	4	1	3	1	2	1	1	2	2	4	2	1	2	0	1	1	0	0	3	1	3	1	3	2
A14	2	19.42	4.07	116.52	92.92	1.08	0.36	1.44	85.41	48.16	1417.84	58.2	51.39	183.06	5.68	2	1	3	4	2	3	2	1	1	2	3	2	4	1	2	1	1	3	2	3	2	2	3	0	0	1	0	0	1	1	1	1	4	2
A15	2	6.15	0.328	30.4	7.5	0.497	0.36	0.857	18.04	42.29	387.57	19.66	14.89	44.94	2.27	4	2	2	3	1	1	1	1	1	2	1	1	2	1	2	1	1	2	2	2	1	1	2	0	0	1	0	0	1	1	1	1	1	2
A16	2	11.18	0.701	21.56	8.62	0.14	1.03	1.17	26.62	56.85	745.7	58.84	34.06	49.94	3.11	3	1	2	1	1	6	1	2	1	2	1	1	1	1	2	M	1	3	2	4	1	2	1	0	0	1	0	0	1	1	2	1	5	1
A17	2	16.05	1.81	34.66	21.07	0.605	1.1	1.71	45.25	49.88	875.1	33.55	40.21	98.32	7.61	1	1	2	2	1	1	1	1	1	2	1	1	3	1	1	1	1	1	2	4	2	1	2	0	0	0	1	0	4	2	4	2	2	2
A18	2	2.69	0.586	20.18	12.6	0.5	0.89	1.39	26.49	57.42	342.42	14.93	9.91	51.08	4.95	1	1	2	1	1	1	1	2	1	2	1	1	2	1	2	1	1	1	1	2	2	2	3	0	1	1	0	0	2	1	1	1	1	2
[truncated: 77 more columns]
